# Supplementary material for: Multi-Technique Investigation of Grave Robes from 17th and 18th Century Crypts Using Combined Spectroscopic, Spectrometric Techniques, and New-Generation Sequencing
Source: Materials (Basel). 2021 Jun 24;14(13):3535. doi: 10.3390/ma14133535 (PMC8269536; doi:10.3390/ma14133535)
Supplement: Supplementary file 1 [file materials-14-03535-s001.zip]

Archive with 1 entries (1 files):
- materials-1244209-supplementary.pdf
